# Supplementary material for: Global prevalence of metabolic syndrome among patients with type I diabetes mellitus: a systematic review and meta-analysis
Source: Diabetol Metab Syndr. 2021 Mar 2;13:25. doi: 10.1186/s13098-021-00641-8 (PMC7923483; doi:10.1186/s13098-021-00641-8)
Supplement: Supplementary file 3 — Additional file 3. Extracted data [file 13098_2021_641_MOESM3_ESM.xlsx]

## Sheet: Sheet1
SN	Authors	Year of publication	Country	Study design	Diagnostic criteria	Age in years (mean ± SD) or median (IQR)	Diabetes duration in years	study participants (T1DM only)	Male participants	Female participants	Number of MetS cases	Male MetS cases	Female MetS case	Overall prevalence %	Male prevalence %	Female prevalence %	Remark
1	Ahola et al.	2017	Finland	CS	JIS	45±13.5	NR	791	328	463	452	192	260	0.571	58.5366	56.1555
2	Barros et al.	2017	Brazil	CS	IDF	30 ± 12	15.5 ± 9.3	1662	744	918	469	147	322	0.282	19.7581	35.0763
3	Billow et al.	2015	India	CS	JIS	15.37 ±13.5	NR	451	254	197	100	58	42	0.222	22.8346	21.3198
4	Blaslov et al.	2015	Croatia	CS	IDF	45.08 ± 11.87	22.17± 11.7	77	47	30	26	17	9	0.338	36.1702	30
5	Bonadonna et al.	2006	Italy	CS	IDF	48 ± 17	16 ± 11	638	317	321	260	108	152	0.408	34.0694	47.352	IDF selected
6	Chillarón et al.	2010	Spain	CS	modified NCEP	39.7 ± 13.2	16.7 ± 12.9	91	53	38	29	17	12	0.319	32.0755	31.5789
7	Davis et al.	2007	Australia	Cohort	IDF	42.0 ± 15.7	NR	127	NR	NR	50	NR	NR	0.394	NR	NR	IDF selected
8	Ferreira-Hermosillo et al.	2015	Mexico	CS	JIS	28 (22–37)	17 (11–25)	140	NR	NR	61	NR	NR	0.44	NR	NR
9	Ghosh et al.	2010	Scotland	CS	WHO	43.78 ± 18.9	19.04 ± 12.9	365	112	253	112	63	49	0.307	56.25	19.3676
10	Hawa et al.	2009	Ireland, France, Spain, Italy, England	CS	NCEP	43.8 ± 9.8	18.2 ± 11.7	288	NR	NR	92	NR	NR	0.319	NR	NR
11	Huo et al.	2018	China	CS	IDF	16 (9–28)	4 (1–8)	754	371	383	76	28	48	0.09	7.54717	12.5326
12	Kilpatrick et al.	2007	USA	Cohort	IDF	26.5 ± 7.5	NR	1337	NR	NR	291	NR	NR	0.217	NR	NR
13	Köken et al.	2020	Turkey	CS	IDF	13.8±2.8	4.6±3.3	200	NR	NR	21	NR	NR	0.105	NR	NR	IDF selected
14	Lee et al.	2020	Australia	CS	WHO	44.3 ± 15.6	18.5 ± 12.5	2120	1146	974	643	NR	NR	0.3	NR	NR
15	Łuczyński et al.	2011	Poland	CS	IDF	13.6 (10.2–15.9)	4.4 (2.1–7.0)	500	NR	NR	16	NR	NR	0.032	NR	NR
16	McGill et al.	2008	Australia	CS	WHO	NR	NR	427	NR	NR	64	NR	NR	0.15	NR	NR
17	Merger et al.	2016	Germany/ Austria	Cohort	NCEP	38.36 ± 18.7	15.66 ± 13.1	31119	16619	14500	7926	4296	3630	0.255	25.8499	25.0345
18	Mollo et al.	2013	Spain	CS	NCEP	45.5 ± 11.9	0.8(0.5–3.25)	78	NR	NR	11	NR	NR	0.155	NR	NR
19	Nádas et al.	2009	Hungary	CS	IDF	35.6 ± 11.6	18.0 ± 11.1	533	256	277	193	84	109	0.362	32.8125	39.3502	IDF selected
20	Pambianco et al.	2007	USA	Cohort	IDF	NR	NR	514	223	291	43	6	37	0.08	2.69058	12.7148	IDF selected
21	Rodrigues et al.	2011	Brazil	CS	NCEP	34.8±11	16.5±9	261	137	124	35	15	20	0.134	10.9489	16.129
22	Saki	2016	Iran	CS	IDF	12.38 ± 4.2	4.4 ± 2.8	87	39	48	26	10	11	0.299	25.641	22.9167
23	Santos et al.	2009	Brazil	CS	IDF	32.5 ± 10	16.8 ± 10	101	NR	NR	32	NR	NR	0.32	NR	NR	IDF selected
24	Soliman et al.	2019	Egypt	CS	IDF	13.38 ± 2.17	5.74 ±3	160	77	83	21	6	15	0.131	7.79221	18.0723
25	Szadkowska et al.	2009	Poland	CS	IDF	14.8±2.4	6.2±4.2	163	91	72	12	6	6	0.074	6.59341	8.33333
26	Thorn et al.	2005	Finland	CS	NCEP	37.2 ±1.3	21.9 ± 1.8	2415	1237	1178	944	472	472	39.1	38.1568	40.0679
27	Valerio et al.	2012	Italy	CS	IDF	17.3 ± 0.9	8.4±3.9	412	219	193	39	8	31	0.095	3.65297	16.0622
