# Supplementary material for: Global prevalence of metabolic syndrome among patients with type I diabetes mellitus: a systematic review and meta-analysis
Source: Diabetol Metab Syndr. 2021 Mar 2;13:25. doi: 10.1186/s13098-021-00641-8 (PMC7923483; doi:10.1186/s13098-021-00641-8)
Supplement: Supplementary file 4 — Additional file 4. Quality assessment score. [file 13098_2021_641_MOESM4_ESM.xlsx]

## Sheet: CS
Table: Shows the quality score of each study using Newcastle-Ottawa Scale (NOS) quality assessment tool adapted for cross-sectional studies
	Criteria	Ahola et al. (2017)	Barros et al. (2017)	Billow et al (2015)	Blaslov et al. (2015)	Ferreira-Hermosillo et al (2015)	Huo et al. (2018)	Köken et al. (2020)	Lee et al. (2020)	Łuczyński et al. (2011)	Merger et al. (2016)	Mollo et al. ( 2013)	Rodrigues et al. 2011	Saki 2016	Soliman et al. 2019	Valerio et al. 2012	Chillaron et al., 2010	Ghosh et al., 2010	Hawa et al., 2009	Nádas et al., 2009	Szadkowska et al., 2009	Bonadonna et al., 2006	Davis et al., 2007	Thorn et al., 2005	Pambianco et al., 2007	McGill et al., 2008	Kilpatrick et al., 2007	Santos et al., 2009
Sample selection (maximum 5 stars)	1.Representativeness of the sample: Truly representative of the average in the target population. * (all subjects or random sampling), b) Somewhat representative of the average in the target population. * (non-random sampling), c) Selected group of users and d) No description of the sampling strategy	d	a*	a*	d	a*	a*	d	a*	d	a*	d	a*	b*	d	a*	a*	a*	a*	a*	a*	a*	a**	a*	a**	a**	a**	a*
	2. Sample size: a) Justified and satisfactory. * and b) Not justified.	b	b	b	b	b	b	b	b	b	b	b	b	b	a*	a*	b	b	a*	a*	a*	a*	a*	a*	a*	a*	a*	a*
	3. Non-respondents: a) Comparability between respondents and non-respondents characteristics is established, and the response rate is satisfactory. *, b) The response rate is unsatisfactory, or the comparability between respondents and non-respondents is unsatisfactory and c) No description of the response rate or the characteristics of the responders and the non-responders.	c	c	c	c	c	c	c	c	c	c	c	c	c	c	c	c	c	c	c	c	c	c	c	c	c	c	c
	4) Ascertainment of the exposure (risk factor): a) Validated measurement tool. **, b) Non-validated measurement tool, but the tool is available or described. *, c) No description of the measurement tool.	a**	a**	a**	a**	a**	b*	b*	a**	a**	a**	a**	b*	c	b*	a**	a**	a**	a*	a**	b*	c	a**	b*	a**	a**	a**	b*
Comparability(Maximum 2 stars)	1) The subjects in different outcome groups are comparable, based on the study design or analysis. Confounding factors are controlled. a) The study controls for the most important factor (select one). ** b) The study control for any additional factor. *	b*	b*	b*	b*	b*	b*	b*	a**	a**	b*	b*	b*	a**	a**	a**	a**	b*	a**	a**	b*	b*	a**	b*	a**	b*	a**	b*
Outcome (Maximum 3 stars)	1) Assessment of the outcome: a) Independent blind assessment. **, b) Record linkage. ** c) Self report. * and d) No description.	a**	a**	a**	a**	a**	a**	a**	a**	a**	a**	a**	a**	a**	a**	a**	a**	a**	a**	a**	a**	a**	a**	a**	a**	a**	a**	a**
	2) Statistical test: a) The statistical test used to analyze the data is clearly described and appropriate, and the measurement of the association is presented, including confidence intervals and the probability level (p value). * and b) The statistical test is not appropriate, not described or incomplete.	a*	a*	a*	a*	a*	a*	a*	a*	a*	b	a*	a*	a*	a*	a*	a*	a*	a*	a*	a*	a*	a*	a*	a*	a*	a*	a*
	Overall quality score (máximum of eight stars)	6	8	7	6	6	6	5	8	7	6	6	6	6	7	9	8	7	8	9	7	6	10	7	10	9	10	7
	Quality rating	moderate	high	moderate	moderate	moderate	moderate	moderate	high	moderate	moderate	moderate	moderate	moderate	moderate	high	high	moderate	high	high	moderate	moderate	high	moderate	high	high	high	moderate
High quality: 8-10 points moderate quality: 5-7 points low quality : 0 to 4 points

## Sheet: COHORT
Table: Shows the quality score of each study using Newcastle-Ottawa Scale (NOS) quality assessment tool for cohort studies
	Criteria	Merger et al. (2016)	Davis et al., 2007	Pambianco et al., 2007	Kilpatrick et al., 2007
Sample selection (maximum 5 stars)	1.Representativeness of the sample: Truly representative of the average in the target population. * (all subjects or random sampling), b) Somewhat representative of the average in the target population. * (non-random sampling), c) Selected group of users and d) No description of the sampling strategy	a*	a**	a**	a**
	2. Sample size: a) Justified and satisfactory. * and b) Not justified.	b	a*	a*	a*
	3. Non-respondents: a) Comparability between respondents and non-respondents characteristics is established, and the response rate is satisfactory. *, b) The response rate is unsatisfactory, or the comparability between respondents and non-respondents is unsatisfactory and c) No description of the response rate or the characteristics of the responders and the non-responders.	c	c	c	c
	4) Ascertainment of the exposure (risk factor): a) Validated measurement tool. **, b) Non-validated measurement tool, but the tool is available or described. *, c) No description of the measurement tool.	a**	a**	a**	a**
Comparability(Maximum 2 stars)	1) The subjects in different outcome groups are comparable, based on the study design or analysis. Confounding factors are controlled. a) The study controls for the most important factor (select one). ** b) The study control for any additional factor. *	b*	a**	a**	a**
Outcome (Maximum 3 stars)	1) Assessment of the outcome: a) Independent blind assessment. **, b) Record linkage. ** c) Self report. * and d) No description.	a**	a**	a**	a**
	2) Statistical test: a) The statistical test used to analyze the data is clearly described and appropriate, and the measurement of the association is presented, including confidence intervals and the probability level (p value). * and b) The statistical test is not appropriate, not described or incomplete.	b	a*	a*	a*
	Overall quality score (máximum of eight stars)	6	10	10	10
	Quality rating	moderate	high	high	high
High quality: 8-10 points moderate quality: 5-7 points low quality : 0 to 4 points
